# Supplementary material for: Immunoinformatics-Aided Design of a Peptide Based Multiepitope Vaccine Targeting Glycoproteins and Membrane Proteins against Monkeypox Virus
Source: Viruses. 2022 Oct 27;14(11):2374. doi: 10.3390/v14112374 (PMC9693848; doi:10.3390/v14112374)
Supplement: Supplementary file 1 [file viruses-14-02374-s001.zip]

Archive with 1 entries (1 files):
- viruses-1976280-supplementary.pdf
